# Supplementary material for: Identification of potential miRNA-mRNA regulatory network and the key miRNAs in intramuscular and subcutaneous adipose
Source: Front Vet Sci. 2022 Aug 25;9:976603. doi: 10.3389/fvets.2022.976603 (PMC9453844; doi:10.3389/fvets.2022.976603)
Supplement: Supplementary Table 1 — Gene and the corresponding primer sequences. [file Table_1.xlsx]

## Sheet: Sheet1
Genes	Primer sequences
miR-296-5p	GCCCCCCCCAATCCTGT
miR-361-3p	CCAGGTGTGATTCTGATTTGC
miR-331-3p	CCCCTGGGCCTATCCTAGAA
miR-328	CCCTCTCTGCCCTTCCGT
novel407_mature	GTCCTCCAGGAGCCCACA
miR-125b	TCCCTGAGACCCTAACTTGTG
U6	CTCGCTTCGGCAGCACA
	AACGCTTCACGAATTTGCGT
CD180	CGAGGCTTCTGACTGTTGTGA
	AGGTGCTGATTGCTGGTGTC
ELF4	GCTGGACGATGTTCACAATGG
	GAGCAAGACTTCAGTGGTTGAC
GAPDH	TGAAGGTCGGAGTGAACGGATT
	CCATGTAGTGGAGGTCAATGAAGG
