# Supplementary material for: Identification of potential miRNA-mRNA regulatory network and the key miRNAs in intramuscular and subcutaneous adipose
Source: Front Vet Sci. 2022 Aug 25;9:976603. doi: 10.3389/fvets.2022.976603 (PMC9453844; doi:10.3389/fvets.2022.976603)
Supplement: Supplementary Table 2 — Highly expressed miRNA in IMF and SCF. [file Table_2.xlsx]

## Sheet: Sheet1
miRNA_id	IMF	SCF	foldChange	up_down	Length
ssc-miR-26a	34686.1	10515.9	3.29844	Up	22
ssc-miR-145-5p	29377.8	491.848	59.7294	Up	24
ssc-miR-125b	28489.8	3884.32	7.33457	Up	22
ssc-miR-125a	15871.4	2244.9	7.06997	Up	23
ssc-miR-100	15562.3	3383.57	4.59936	Up	22
ssc-let-7a	14950.5	4669.95	3.20144	Up	22
ssc-miR-30d	12747	4070.52	3.13155	Up	24
ssc-miR-27b-3p	11162.1	3501.28	3.18801	Up	21
ssc-miR-191	7280.55	1867.9	3.89772	Up	23
ssc-miR-92a	5595.05	1127.41	4.96273	Up	22
ssc-miR-206	1367.77	10939.4	0.125031	Down	22
ssc-miR-126-3p	3772.57	10140.1	0.372046	Down	22
ssc-miR-22-3p	949.521	7893.52	0.120291	Down	22
ssc-miR-451	524.472	5019.62	0.104484	Down	22
ssc-miR-1	32.5966	3461.47	0.009417	Down	21
